# Supplementary material for: Runs of homozygosity and distribution of functional variants in the cattle genome
Source: BMC Genomics. 2015 Jul 22;16(1):542. doi: 10.1186/s12864-015-1715-x (PMC4508970; doi:10.1186/s12864-015-1715-x)
Supplement: Additional file 10: Table S1. — Summary statistics of all sequenced cattle of the Holstein, Jersey, Danish New-red and Danish old-red breeds. The column “Animal” shows the codes for each individual. The ROH proportion across the genome is shown in column 2. Columns 3, 4, and 5 display the average ROH size (bp), number of ROHs, and total length of ROH (bp) in the genome, respectively. Nucleotide diversity across the whole genome and outside ROH are shown in columns 6 and 7. The last three columns display the proportion of short, medium and long ROH. [file 12864_2015_1715_MOESM10_ESM.xlsx]

## Sheet: Sheet1
Animal	ROH_proportion_in_whole_genome	average_ROH_size (bp)	ROH_number	total_length_ROH (bp)	SNPs_per_10_kb_outside_ROH	SNPs_per_10kb_over_genome	proportion_of_class_S_in_genome	proportion_of_class_M_in_genome	proportion_of_class_L_in_genome
HOLCANM000000363162	0.162852	511977	799	409070000	18.8143	16.4294	0.00395315	0.120083	0.0386238
HOLDEUM000578194407	0.175332	551905	798	440420000	18.6917	16.0649	0.00406064	0.124379	0.0466735
HOLDEUM000768076721	0.197849	660000	753	496980000	18.6308	15.5007	0.00317685	0.123141	0.0712682
HOLDEUM001004438700	0.161956	529714	768	406820000	19.0257	16.5318	0.00400092	0.118057	0.0396908
HOLDEUM001020475657	0.156124	511971	766	392170000	19.0927	16.6909	0.00344756	0.107161	0.0453717
HOLDNKM000000018382	0.147421	495067	748	370310000	18.5203	16.4243	0.00324453	0.123161	0.0208685
HOLDNKM000000232851	0.271549	985708	692	682110000	18.7217	14.1814	0.00318083	0.101405	0.166737
HOLDNKM000000238068	0.211312	756125	702	530800000	18.2142	14.9796	0.00285439	0.12166	0.086416
HOLDNKM000000238091	0.179727	627028	720	451460000	18.6759	15.944	0.00332813	0.112981	0.0631589
HOLDNKM000000240020	0.171096	558156	770	429780000	18.8027	16.2937	0.00375012	0.113145	0.0540145
HOLDNKM000000241920	0.194528	688225	710	488640000	18.5819	15.5888	0.00332017	0.113431	0.0776259
HOLDNKM000000241941	0.187928	629413	750	472060000	18.6995	15.8713	0.00345552	0.114562	0.0696678
HOLDNKM000000244858	0.218013	725338	755	547630000	18.935	15.4168	0.00346349	0.115569	0.0987293
HOLDNKM000000248199	0.254096	867215	736	638270000	18.7728	14.6341	0.00339183	0.108801	0.141796
HOLDNKM000000248526	0.238395	867870	690	598830000	18.5306	14.6664	0.00337988	0.104076	0.130792
HOLDNKM000000248700	0.23834	804691	744	598690000	18.104	14.425	0.00322861	0.112129	0.122667
HOLFINM000000092980	0.198828	655433	762	499440000	18.6491	15.5861	0.00310918	0.115266	0.0801897
HOLFRAM002989026154	0.147505	475635	779	370520000	17.8985	15.9331	0.00346747	0.122647	0.0212029
HOLNLDM000227414505	0.176323	597719	741	442910000	18.5217	16.0223	0.00307335	0.115665	0.0574182
HOLNLDM000776846536	0.211324	772678	687	530830000	18.4326	15.2376	0.00332813	0.108097	0.0996409
HOLNLDM000780180664	0.0868857	757812	288	218250000	18.7541	17.7072	0.00155658	0.0416136	0.0435961
HOLNLDM000817118723	0.183362	531246	867	460590000	15.8631	13.6977	0.00551371	0.0997046	0.0752293
HOLSWEM000000045683	0.205146	682530	755	515310000	18.9192	15.6423	0.00348339	0.117934	0.083478
HOLSWEM000000048202	0.188565	656039	722	473660000	18.7921	15.9634	0.00293003	0.116003	0.0694966
HOLUSAM000001700553	0.170459	517126	828	428180000	19.3633	16.6247	0.0041522	0.13344	0.032708
HOLUSAM000001841366	0.151983	554898	688	381770000	18.345	16.2507	0.00292207	0.109856	0.0389344
HOLUSAM000001964484	0.149129	504852	742	374600000	18.1078	16.055	0.00322463	0.122444	0.0233566
HOLUSAM000001983348	0.184186	660000	701	462660000	18.8608	16.0284	0.00341571	0.105744	0.0747954
HOLUSAM000002030882	0.190273	625589	764	477950000	18.2109	15.4952	0.00353514	0.119168	0.0673111
HOLUSAM000002103297	0.155813	474412	825	391390000	19.1215	16.8496	0.0039213	0.13502	0.0166606
HOLUSAM000060597003	0.21267	737859	724	534210000	18.7983	15.3272	0.00369837	0.108495	0.100361
HOLUSAM000129800008	0.196869	678354	729	494520000	18.4059	15.4288	0.00329628	0.111297	0.0820607
JERCANM000000137656	0.293266	916244	804	736660000	19.1338	14.1274	0.00335202	0.153281	0.136338
JERDNKM000000045395	0.248292	804761	775	623690000	18.7125	14.7044	0.00296188	0.147899	0.0972205
JERDNKM000000045516	0.245625	767400	804	616990000	18.8518	14.9011	0.00276681	0.14817	0.0944059
JERDNKM000000047843	0.212961	653162	819	534940000	18.9715	15.6702	0.00320472	0.147525	0.0620163
JERDNKM000000047944	0.258679	827745	785	649780000	18.5879	14.3851	0.00321666	0.151661	0.103419
JERDNKM000000048201	0.192626	586497	825	483860000	18.9013	15.8955	0.00319676	0.14713	0.0420595
JERDNKM000000049357	0.236719	719879	826	594620000	18.8823	15.0801	0.00363467	0.149595	0.0833068
JERDNKM000000049397	0.225839	672942	843	567290000	18.8963	15.3276	0.00361078	0.14897	0.0730238
JERDNKM000000049431	0.232153	724410	805	583150000	18.6317	14.9645	0.0038178	0.137488	0.0906717
JERDNKM000000049511	0.248901	750564	833	625220000	18.8363	14.8023	0.00351126	0.160057	0.08515
JERDNKM000000049522	0.245537	723060	853	616770000	19.3843	15.2899	0.0038178	0.157613	0.0839278
JERDNKM000000049641	0.246986	776483	799	620410000	18.7859	14.758	0.00334007	0.148994	0.0944895
JERDNKM000000300003	0.212917	663561	806	534830000	19.1706	15.6811	0.00341173	0.144567	0.0647672
JERDNKM000000300030	0.226548	672660	846	569070000	18.5326	15.0942	0.00384964	0.155988	0.0665348
JERDNKM000000300567	0.195122	594097	825	490130000	18.6315	15.6861	0.00303752	0.159189	0.0326364
JERDNKM000000300812	0.239606	737586	816	601870000	18.5399	14.7157	0.00347145	0.141462	0.0943422
JERDNKM000000300825	0.242607	782298	779	609410000	18.793	14.8555	0.00328036	0.140291	0.0988089
JERDNKM000000301136	0.258444	884455	734	649190000	18.7512	14.6468	0.00252795	0.154981	0.10058
JERDNKM000000301191	0.214175	665829	808	537990000	19.0927	15.6936	0.00349533	0.15764	0.0528241
JERDNKM000000301515	0.272923	798091	859	685560000	19.1597	14.6416	0.00310121	0.165682	0.103853
JERDNKM000000301592	0.231405	761822	763	581270000	18.9462	15.1993	0.00311316	0.14891	0.0791466
JERDNKM000000301617	0.279448	911623	770	701950000	18.9659	14.3012	0.00299771	0.150988	0.125179
JERDNKM000000301928	0.294213	1.02077e+06	724	739040000	18.7064	13.8543	0.0028942	0.132691	0.158381
JERDNKM000000302046	0.28223	942739	752	708940000	18.8397	14.109	0.00335202	0.142648	0.13582
JERDNKM000000302098	0.257237	830540	778	646160000	18.8142	14.6047	0.00347941	0.152979	0.100592
JERDNKM000000302229	0.210628	706382	749	529080000	18.5606	15.3677	0.00290614	0.138878	0.068374
JERDNKM000000302379	0.236703	716361	830	594580000	19.0031	15.177	0.00325249	0.153058	0.0800822
RDCDNKM000000033385	0.165001	687180	727	499580000	20.6108	17.1987	0.00326842	0.0977698	0.0638436
RDCDNKM000000033737	0.123224	924465	719	664690000	20.2343	15.6305	0.00341571	0.0881159	0.0316013
RDCDNKM000000033902	0.154348	969735	678	657480000	20.2912	15.7641	0.00353913	0.0878014	0.0628523
RDCDNKM000000034052	0.160109	666163	735	489630000	20.1921	17.006	0.00395713	0.0866867	0.0693414
RDCDNKM000000034105	0.176682	818056	715	584910000	20.336	16.3256	0.00339581	0.0937251	0.0792541
RDCDNKM000000034190	0.174846	775710	732	567820000	20.6274	16.6422	0.00359088	0.0942227	0.0768854
RDCDNKM000000034680	0.110656	715985	782	559900000	20.1997	16.4106	0.00244435	0.0798553	0.0282254
RDCDNKM000000034878	0.104852	765444	766	586330000	20.4955	16.4334	0.00293799	0.0935659	0.00810535
RDCDNKM000000034974	0.108383	860250	721	620240000	20.2733	16.0381	0.0039014	0.0984108	0.00586404
RDCDNKM000000034979	0.123666	639160	738	471700000	20.5802	17.3281	0.00278671	0.0962212	0.0244872
RDCDNKM000000035099	0.0758663	816305	728	594270000	20.6512	16.491	0.00263942	0.0717778	0.00131772
RDCDNKM000000035373	0.0513551	885811	666	589950000	20.7423	16.614	0.00214179	0.0491576	0
RDCDNKM000000035452	0.0975827	807685	730	589610000	19.9194	15.9518	0.0028942	0.0932155	0.00135355
RDCDNKM000000035533	0.0429233	883680	693	612390000	19.9999	15.8238	0.00160435	0.0411996	0
RDCDNKM000000035594	0.112428	809580	834	675190000	12.5017	9.51423	0.00353913	0.104987	0.00368244
RDCDNKM000000035739	0.0944536	638629	649	414470000	18.4803	16.0812	0.00332017	0.0892584	0.00167601
RDCDNKM000000035780	0.13758	485157	638	309530000	18.6501	16.9029	0.00337192	0.0858546	0.0481226
RDCDNKM000000035798	0.102953	569325	681	387710000	18.6129	16.3597	0.00179942	0.0603602	0.0405905
RDCDNKM000000035876	0.112125	571278	704	402180000	18.6979	16.3382	0.00357894	0.0985342	0.00981719
RDCDNKM000000035901	0.136553	665382	667	443810000	18.9627	16.2794	0.00221743	0.0799627	0.0541379
RDCDNKM000000035932	0.122357	629226	698	439200000	18.445	15.7929	0.00316093	0.095855	0.0231934
RDCDNKM000000035957	0.153209	533512	521	277960000	19.1002	17.5748	0.00365059	0.112547	0.0367408
RDCDNKM000000035965	0.151852	438236	601	263380000	18.9098	17.5268	0.00377002	0.0926144	0.0551172
RDCDNKM000000035975	0.100712	371419	733	272250000	18.7256	17.3394	0.00341571	0.094597	0.00254387
RDCDNKM000000035999	0.0647075	537439	578	310640000	18.3081	16.6311	0.00210596	0.0606667	0.00179544
RDCDNKM000000036094	0.112635	383441	497	190570000	18.7016	17.9459	0.00305344	0.0979888	0.0112265
RDCDNKM000000036099	0.125092	320099	403	129000000	19.1264	18.677	0.00282652	0.0941829	0.0279627
RDCDNKM000000036200	0.124056	377689	649	245120000	18.7983	17.5867	0.00319278	0.0922601	0.0284603
RDCDNKM000000036324	0.110621	374375	288	107820000	17.492	17.3144	0.00283449	0.0999236	0.00773114
RDCDNKM000000036412	0.121529	383189	737	282410000	18.7067	17.1345	0.00378197	0.0951145	0.0223932
old_RDCDNKM000000026858	0.198884	376603	630	237260000	18.9003	17.6688	0.00348737	0.108423	0.0867544
old_RDCDNKM000000028440	0.264614	550303	628	345590000	18.4819	16.5341	0.00363069	0.110744	0.149726
old_RDCDNKM000000028703	0.261744	624662	414	258610000	18.9949	17.9075	0.00277079	0.113483	0.144953
old_RDCDNKM000000028756	0.194923	399504	705	281650000	18.5345	17.0089	0.00389344	0.105175	0.0856795
old_RDCDNKM000000028904	0.232854	686020	500	343010000	18.7897	16.9019	0.00349135	0.104701	0.124467
old_RDCDNKM000000029181	0.22605	477994	643	307350000	18.6937	17.0563	0.00365059	0.113973	0.1083
old_RDCDNKM000000029644	0.222897	525034	733	384850000	18.534	16.2659	0.00356301	0.120697	0.0969617
old_RDCDNKM000000029647	0.233419	527580	723	381440000	18.7086	16.4972	0.00372225	0.115653	0.113682
old_RDCDNKM000000029679	0.246919	377019	671	252980000	18.5707	17.2921	0.0041323	0.104693	0.13797
old_RDCDNKM000000029852	0.187785	392609	414	162540000	19.0731	18.3529	0.00341571	0.112894	0.0708701
old_RDCDNKM000000029924	0.23658	460798	614	282930000	18.549	17.1176	0.003145	0.11533	0.117918
old_RDCDNKM000000029977	0.23486	508447	618	314220000	18.6931	16.8882	0.00369439	0.101281	0.129586
old_RDCDNKM000000029983	0.234725	469307	664	311620000	18.763	17.0193	0.00337192	0.10732	0.123045
old_RDCDNKM000000030084	0.243794	432819	642	277870000	18.329	16.9078	0.00300169	0.104868	0.135307
old_RDCDNKM000000030366	0.268794	437977	697	305270000	18.6958	17.0876	0.00409249	0.124502	0.139268
