# Supplementary material for: Runs of homozygosity and distribution of functional variants in the cattle genome
Source: BMC Genomics. 2015 Jul 22;16(1):542. doi: 10.1186/s12864-015-1715-x (PMC4508970; doi:10.1186/s12864-015-1715-x)
Supplement: Additional file 11: Table S2. — Genotype counts per cattle individual for sites classified as deleterious. [file 12864_2015_1715_MOESM11_ESM.xlsx]

## Sheet: Ark1
Animal ID	Class S ROH			Class M ROH			Class L ROH			Non-ROH
	"1/1"	0/1	0/0	"1/1"	0/1	0/0	"1/1"	0/1	0/0	"1/1"	0/1	0/0
HOLCANM000000363162	7	3	39	142	96	1639	73	12	553	660	2538	12859
HOLDEUM000578194407	3	5	50	131	97	1440	102	27	806	647	2392	12875
HOLDEUM000768076721	6	4	63	139	93	1548	49	9	479	716	2377	12956
HOLDEUM001004438700	8	6	51	97	94	1452	46	18	348	682	2655	13205
HOLDEUM001020475657	0	10	38	158	76	1891	62	23	538	657	2562	12748
HOLDNKM000000018382	0	8	28	122	104	1520	29	5	299	670	2582	13083
HOLDNKM000000232851	5	4	44	164	93	1891	193	56	1919	636	2147	11277
HOLDNKM000000238068	8	7	51	146	113	1557	146	34	1256	624	2374	12387
HOLDNKM000000238091	6	6	34	126	94	1588	80	18	709	646	2562	12873
HOLDNKM000000240020	7	5	44	146	95	2148	68	27	672	696	2439	12160
HOLDNKM000000241920	5	6	53	126	130	1663	134	44	1086	607	2346	12171
HOLDNKM000000241941	1	4	45	110	82	1427	68	25	684	638	2546	12962
HOLDNKM000000244858	7	6	37	137	91	1618	98	35	887	616	2372	12529
HOLDNKM000000248199	5	11	67	115	88	1315	220	43	1823	600	2358	12081
HOLDNKM000000248526	5	1	42	148	105	1934	128	37	1293	692	2286	11876
HOLDNKM000000248700	2	2	49	241	132	2742	172	55	1465	627	1953	10972
HOLFINM000000092980	6	6	53	201	117	1906	120	24	1003	612	2333	12311
HOLFRAM002989026154	8	6	43	128	77	1533	38	8	272	683	2469	13164
HOLNLDM000227414505	9	7	48	133	93	1496	96	15	695	650	2416	12860
HOLNLDM000776846536	7	9	54	103	92	1360	146	55	1381	671	2300	12267
HOLNLDM000780180664	1	5	25	27	44	511	43	18	535	696	2744	13649
HOLNLDM000817118723	10	12	58	146	73	1479	97	30	777	736	2045	11800
HOLSWEM000000045683	10	6	60	138	82	1514	82	22	722	666	2467	12759
HOLSWEM000000048202	5	3	41	158	109	1912	92	29	891	638	2367	12480
HOLUSAM000001700553	4	6	54	147	98	1821	47	23	490	646	2517	12845
HOLUSAM000001841366	2	4	20	161	105	1626	44	8	356	723	2507	13318
HOLUSAM000001964484	6	3	55	120	98	1643	19	4	239	703	2486	13180
HOLUSAM000001983348	2	3	58	144	102	1435	98	19	765	666	2478	12901
HOLUSAM000002030882	8	9	80	190	101	2344	73	36	870	672	2156	11769
HOLUSAM000002103297	3	4	68	126	131	1774	32	11	240	690	2603	12978
HOLUSAM000060597003	3	2	53	125	72	1546	104	36	905	697	2408	12332
HOLUSAM000129800008	5	6	90	193	99	1679	73	14	685	683	2333	12423
JERCANM000000137656	6	2	48	194	88	1943	177	54	1725	622	2463	11750
JERDNKM000000045395	1	7	52	200	100	2247	88	26	1036	667	2451	12274
JERDNKM000000045516	3	2	47	236	131	2412	141	45	1215	580	2297	11970
JERDNKM000000047843	6	7	49	205	116	1960	73	12	718	657	2595	12713
JERDNKM000000047944	10	6	47	183	98	2107	156	37	1382	613	2346	12183
JERDNKM000000048201	8	5	19	148	90	1697	45	10	484	680	2622	13064
JERDNKM000000049357	2	5	31	301	136	2863	74	29	851	662	2372	11694
JERDNKM000000049397	12	8	74	140	95	1951	123	43	987	574	2561	12605
JERDNKM000000049431	3	4	62	195	120	2253	97	29	1025	584	2433	12378
JERDNKM000000049511	5	9	54	218	107	2271	150	42	1276	599	2412	12072
JERDNKM000000049522	6	7	31	217	140	2449	102	33	1155	607	2530	11837
JERDNKM000000049641	0	2	27	252	138	2598	114	38	1200	617	2296	11805
JERDNKM000000300003	4	2	39	199	78	1865	88	28	876	628	2527	12736
JERDNKM000000300030	7	8	60	296	151	2916	74	27	789	682	2207	11768
JERDNKM000000300567	2	3	47	178	93	1992	26	12	369	653	2540	13230
JERDNKM000000300812	10	7	91	225	128	2163	120	13	992	624	2336	12339
JERDNKM000000300825	6	7	60	185	91	1872	110	17	901	629	2519	12682
JERDNKM000000301136	10	2	33	215	127	2499	169	40	1432	668	2302	11552
JERDNKM000000301191	3	3	52	193	108	2145	76	14	662	699	2464	12749
JERDNKM000000301515	2	7	58	174	93	2192	126	46	1184	659	2434	12180
JERDNKM000000301592	5	12	26	168	114	2049	73	25	733	633	2592	12737
JERDNKM000000301617	3	9	60	211	117	2073	141	36	1416	597	2343	11995
JERDNKM000000301928	3	3	39	232	124	2165	199	69	1944	610	2271	11413
JERDNKM000000302046	6	3	40	217	98	2454	144	41	1458	599	2320	11756
JERDNKM000000302098	2	1	39	231	114	2288	140	25	987	649	2332	12258
JERDNKM000000302229	7	2	26	166	116	1929	41	25	549	688	2615	12981
JERDNKM000000302379	2	7	36	225	138	2204	74	24	744	641	2538	12486
RDCDNKM000000033385	4	6	46	175	115	1906	72	16	504	628	2368	12740
RDCDNKM000000033737	6	19	84	118	85	1346	72	17	548	672	2361	13301
RDCDNKM000000033902	4	9	52	82	82	1099	76	33	806	708	2489	12976
RDCDNKM000000034052	8	6	40	144	64	1437	101	20	922	629	2271	12820
RDCDNKM000000034105	5	10	76	151	96	1694	102	37	887	687	2429	12479
RDCDNKM000000034190	5	15	91	139	105	1438	108	14	713	690	2292	12864
RDCDNKM000000034680	5	2	33	85	67	988	23	5	159	694	2606	13749
RDCDNKM000000034878	4	10	34	85	84	1145	7	3	57	679	2804	13833
RDCDNKM000000034974	2	6	21	97	84	1244	12	6	56	665	2727	13511
RDCDNKM000000034979	3	3	20	84	63	1247	27	10	222	727	2520	13551
RDCDNKM000000035099	1	4	41	45	65	858	3	9	22	688	2676	13660
RDCDNKM000000035373	1	4	18	32	65	560	0	0	0	630	2935	14512
RDCDNKM000000035452	7	4	36	85	83	1116	2	0	16	665	2688	13933
RDCDNKM000000035533	0	4	18	29	29	496	0	0	0	674	2643	14257
RDCDNKM000000035594	9	7	38	112	115	1489	27	2	149	706	2599	13228
RDCDNKM000000035739	3	6	31	56	60	1062	1	0	8	677	2693	13863
RDCDNKM000000035780	9	7	33	85	74	1141	63	17	584	696	2560	13323
RDCDNKM000000035798	2	8	35	51	59	708	56	27	730	652	2652	13460
RDCDNKM000000035876	4	10	85	92	94	1376	8	3	127	713	2572	13536
RDCDNKM000000035901	2	6	48	107	72	1285	102	54	1030	689	2436	12708
RDCDNKM000000035932	0	2	28	101	87	1232	27	13	308	669	2510	13026
RDCDNKM000000035957	6	13	45	151	115	1655	35	6	292	684	2401	13200
RDCDNKM000000035965	5	6	53	83	111	1324	56	23	476	650	2605	13121
RDCDNKM000000035975	2	5	55	63	76	1126	1	0	15	679	2591	13619
RDCDNKM000000035999	0	1	18	62	39	720	0	0	14	672	2828	14141
RDCDNKM000000036094	3	2	32	162	104	1738	15	5	143	709	2518	12976
RDCDNKM000000036099	4	7	68	120	84	1266	24	7	247	694	2504	13451
RDCDNKM000000036200	2	3	44	95	68	1025	34	20	307	623	2675	13553
RDCDNKM000000036324	3	1	33	75	66	979	16	4	109	663	2540	13814
RDCDNKM000000036412	5	15	61	139	91	1426	31	12	285	618	2513	13190
old_RDCDNKM000000026858	1	3	62	118	112	1382	134	55	1115	758	2751	12762
old_RDCDNKM000000028440	4	2	56	210	142	2259	267	75	1919	664	2293	11266
old_RDCDNKM000000028703	3	6	66	192	120	1964	186	52	1518	703	2415	12012
old_RDCDNKM000000028756	3	13	89	142	96	1736	97	37	957	789	2460	12652
old_RDCDNKM000000028904	4	5	43	186	111	1766	162	67	1497	681	2513	12349
old_RDCDNKM000000029181	5	19	100	188	133	2209	97	32	845	735	2404	12596
old_RDCDNKM000000029644	8	13	56	241	139	2290	143	30	1068	715	2378	12075
old_RDCDNKM000000029647	5	4	74	160	120	1700	115	27	1085	725	2812	12502
old_RDCDNKM000000029679	6	2	63	162	136	1751	125	48	1290	697	2600	12482
old_RDCDNKM000000029852	11	3	31	126	113	1457	116	36	910	751	2649	13075
old_RDCDNKM000000029924	7	6	80	182	114	1767	104	42	1054	679	2718	12580
old_RDCDNKM000000029977	4	9	117	142	81	1470	157	34	1405	747	2687	12301
old_RDCDNKM000000029983	3	2	31	245	133	2549	139	44	1285	749	2345	11677
old_RDCDNKM000000030084	8	20	90	223	103	2080	131	32	1220	745	2537	11989
old_RDCDNKM000000030366	7	7	83	188	68	1892	153	29	1452	930	1236	10406
