# Supplementary material for: Runs of homozygosity and distribution of functional variants in the cattle genome
Source: BMC Genomics. 2015 Jul 22;16(1):542. doi: 10.1186/s12864-015-1715-x (PMC4508970; doi:10.1186/s12864-015-1715-x)
Supplement: Additional file 12: Table S3. — Genotype counts per individual for sites classified as non-deleterious. [file 12864_2015_1715_MOESM12_ESM.xlsx]

## Sheet: Ark1
Animal ID	Class S ROH			Class M ROH			Class L ROH			Non-ROH
	"1/1"	0/1	0/0	"1/1"	0/1	0/0	"1/1"	0/1	0/0	"1/1"	0/1	0/0
HOLCANM000000363162	17	13	143	800	304	4298	327	42	1514	4891	9521	33874
HOLDEUM000578194407	25	15	141	814	304	4142	539	67	2103	4576	9387	33384
HOLDEUM000768076721	24	15	177	849	266	4293	352	38	1493	4599	9097	33823
HOLDEUM001004438700	40	20	149	760	304	4193	232	34	1014	4805	10157	34061
HOLDEUM001020475657	17	36	128	865	326	4615	359	59	1482	4706	9816	33743
HOLDNKM000000018382	18	23	108	901	347	4480	197	27	818	4633	9358	34245
HOLDNKM000000232851	24	20	122	885	322	4538	1288	144	5173	4150	8517	30052
HOLDNKM000000238068	33	17	140	797	311	4397	799	74	3457	4403	8780	32723
HOLDNKM000000238091	27	12	123	697	286	4385	458	48	2044	4790	9582	33840
HOLDNKM000000240020	29	25	152	965	274	5253	419	66	1672	4711	9382	32394
HOLDNKM000000241920	25	15	138	783	338	4520	795	73	2875	4363	8746	32247
HOLDNKM000000241941	29	20	119	837	287	4027	470	76	1950	4638	9843	33326
HOLDNKM000000244858	27	27	101	875	322	4527	575	75	2514	4542	9145	32588
HOLDNKM000000248199	16	85	156	726	250	3779	1185	100	5061	4406	8855	31569
HOLDNKM000000248526	22	11	106	852	263	4803	814	91	3527	4646	8653	31784
HOLDNKM000000248700	11	21	134	1287	355	6253	1065	87	4345	4284	7775	29478
HOLFINM000000092980	45	48	213	1035	318	4832	641	70	2558	4376	9268	32415
HOLFRAM002989026154	18	30	121	807	279	4236	243	26	991	4784	9341	34278
HOLNLDM000227414505	25	23	159	734	238	4187	554	62	2065	4666	9114	33596
HOLNLDM000776846536	42	37	176	759	297	3949	941	126	3876	4612	8569	31958
HOLNLDM000780180664	7	25	44	225	148	1484	310	77	1491	4748	10257	36022
HOLNLDM000817118723	40	39	143	783	249	4104	558	71	2183	4471	7954	31461
HOLSWEM000000045683	35	18	156	852	278	4357	513	60	2048	4578	9372	32982
HOLSWEM000000048202	20	17	129	998	366	4973	613	60	2701	4521	9356	32164
HOLUSAM000001700553	23	44	142	871	329	4856	326	56	1346	4411	9955	33548
HOLUSAM000001841366	18	16	80	948	286	4328	249	46	1173	4954	9654	34896
HOLUSAM000001964484	20	32	140	744	324	4554	199	19	754	4958	9090	34766
HOLUSAM000001983348	23	23	170	765	302	3734	595	53	2161	4731	9397	33992
HOLUSAM000002030882	34	39	212	1110	334	5898	603	67	2601	4218	8607	31105
HOLUSAM000002103297	20	24	182	882	404	4999	121	14	662	4787	9894	33937
HOLUSAM000060597003	32	14	166	808	267	3980	647	89	2636	4574	8863	32547
HOLUSAM000129800008	27	33	191	931	280	4663	467	42	2063	4603	9048	32455
JERCANM000000137656	34	21	144	1163	340	5545	1142	103	5048	4446	8979	30441
JERDNKM000000045395	11	16	109	1220	383	5711	643	43	3094	4717	9304	32278
JERDNKM000000045516	33	25	139	1393	348	6441	838	101	3277	4379	8816	31385
JERDNKM000000047843	35	17	108	1100	395	5330	430	68	2195	4680	9884	33156
JERDNKM000000047944	43	25	155	1153	292	5454	874	116	4004	4549	8963	31808
JERDNKM000000048201	25	7	68	1060	331	4920	299	19	1381	4811	9855	33952
JERDNKM000000049357	27	20	156	1614	455	7023	534	58	2514	4583	9326	30938
JERDNKM000000049397	44	42	287	1143	334	5377	721	77	2721	4514	9519	32746
JERDNKM000000049431	27	46	194	1249	359	6043	675	94	2864	4279	9349	32451
JERDNKM000000049511	30	50	165	1232	284	6514	932	137	3387	4245	9118	31534
JERDNKM000000049522	20	23	87	1367	391	6108	676	100	3302	4484	9593	31431
JERDNKM000000049641	12	16	72	1491	420	7035	852	91	3627	4420	8994	30298
JERDNKM000000300003	15	6	92	1037	308	5069	557	81	2442	4631	9628	33530
JERDNKM000000300030	37	36	243	1559	463	7201	568	71	2177	4934	8430	31550
JERDNKM000000300567	21	10	142	1074	386	5469	221	33	937	4913	9819	34539
JERDNKM000000300812	43	21	293	1163	334	5613	647	65	2791	4654	9040	32663
JERDNKM000000300825	19	26	263	1054	343	5116	598	41	2619	4659	9566	33017
JERDNKM000000301136	25	20	99	1267	398	6425	868	137	3802	4632	8733	30846
JERDNKM000000301191	19	21	141	1251	386	5775	367	44	1750	4763	9831	33269
JERDNKM000000301515	31	39	197	1249	382	6166	893	113	3350	4559	9138	31416
JERDNKM000000301592	30	15	102	1058	368	5383	552	71	2378	4801	9795	33037
JERDNKM000000301617	9	8	146	1309	371	5623	894	113	3997	4493	8787	31500
JERDNKM000000301928	19	18	117	1285	373	5611	1285	165	5707	4462	8309	29857
JERDNKM000000302046	43	13	128	1394	349	6299	974	115	4286	4308	9050	30651
JERDNKM000000302098	40	11	91	1415	406	6454	763	71	3021	4492	8862	31639
JERDNKM000000302229	41	5	68	1001	396	5181	320	43	1744	4821	10108	33778
JERDNKM000000302379	25	27	87	1350	414	5987	510	102	2223	4711	9629	32505
RDCDNKM000000033385	20	16	181	877	343	4538	387	54	1458	4623	9253	33780
RDCDNKM000000033737	27	31	188	571	313	3469	330	50	1466	4857	9847	34750
RDCDNKM000000033902	38	37	194	554	242	2998	475	77	1953	4876	9672	33856
RDCDNKM000000034052	15	36	128	820	252	3832	568	58	2491	4424	9139	33462
RDCDNKM000000034105	22	28	193	783	342	4588	626	93	2348	4870	9587	32406
RDCDNKM000000034190	27	37	218	788	268	3835	532	35	2134	4782	9445	33171
RDCDNKM000000034680	11	29	89	485	238	2596	125	11	463	4965	10461	35700
RDCDNKM000000034878	14	29	160	569	276	3143	22	3	98	4869	10677	36376
RDCDNKM000000034974	24	39	108	570	291	3560	72	6	117	4816	10393	35076
RDCDNKM000000034979	12	20	70	608	230	3560	192	46	633	5009	9370	35407
RDCDNKM000000035099	18	12	104	391	200	2302	39	9	42	4849	10252	35577
RDCDNKM000000035373	7	18	53	267	190	1587	0	0	0	5127	11454	37587
RDCDNKM000000035452	33	21	112	580	261	3143	12	2	48	4850	10222	36294
RDCDNKM000000035533	2	15	43	216	122	1280	0	0	0	4652	10517	37450
RDCDNKM000000035594	28	16	121	689	301	3948	99	12	323	4943	9803	35077
RDCDNKM000000035739	6	19	126	462	269	2845	7	1	21	5116	10233	35826
RDCDNKM000000035780	34	24	98	575	184	3030	313	38	1616	5073	9553	35177
RDCDNKM000000035798	25	29	122	355	175	1967	364	80	1883	4728	10356	35023
RDCDNKM000000035876	21	33	228	746	274	3704	71	7	342	4924	9901	35448
RDCDNKM000000035901	20	38	190	679	260	3464	538	134	2774	4757	9560	32805
RDCDNKM000000035932	11	11	105	538	222	3547	228	45	788	4716	9793	33989
RDCDNKM000000035957	41	45	129	797	311	4459	237	24	898	4607	9442	34702
RDCDNKM000000035965	24	33	150	592	343	3710	333	36	1369	4694	10057	34133
RDCDNKM000000035975	31	20	117	462	250	3106	15	3	44	4884	10058	35504
RDCDNKM000000035999	9	15	55	288	166	1994	1	2	30	5082	10699	36816
RDCDNKM000000036094	13	5	71	852	332	4417	129	16	347	4876	9855	34081
RDCDNKM000000036099	18	15	128	667	298	3531	180	26	686	5004	9628	35123
RDCDNKM000000036200	40	24	178	515	228	2944	272	50	970	4721	10241	34983
RDCDNKM000000036324	7	10	76	510	215	2900	109	8	264	4813	9986	35723
RDCDNKM000000036412	40	57	172	647	299	3817	154	31	665	4767	9902	34506
old_RDCDNKM000000026858	39	13	152	684	338	3896	890	125	3542	5078	10719	32439
old_RDCDNKM000000028440	37	11	160	1076	395	5428	1366	208	5484	4749	9078	29646
old_RDCDNKM000000028703	23	37	227	1131	380	5590	996	139	4167	4821	9760	30466
old_RDCDNKM000000028756	56	34	185	878	328	4670	676	92	2821	5352	9863	32677
old_RDCDNKM000000028904	18	20	105	967	370	4381	1007	132	4357	5036	9942	32005
old_RDCDNKM000000029181	44	112	378	1146	411	5164	589	66	2447	5071	10302	32498
old_RDCDNKM000000029644	30	26	186	1198	432	6021	699	129	3014	4980	9536	31358
old_RDCDNKM000000029647	34	40	282	998	397	4751	746	81	3004	5068	10759	32004
old_RDCDNKM000000029679	28	21	177	1013	372	4765	941	151	3840	4935	10158	31897
old_RDCDNKM000000029852	39	16	156	790	311	4069	603	83	2439	5343	10580	33465
old_RDCDNKM000000029924	39	41	286	984	337	4624	760	88	3023	4922	10643	32453
old_RDCDNKM000000029977	42	76	359	876	233	3986	993	104	4085	5111	10388	31432
old_RDCDNKM000000029983	6	5	91	1222	405	6084	986	80	3946	5111	9391	30491
old_RDCDNKM000000030084	29	65	249	1097	308	5215	784	91	3485	4916	10072	31365
old_RDCDNKM000000030366	45	17	222	1060	228	4941	905	88	3984	5212	4764	27525
