# Supplementary material for: Runs of homozygosity and distribution of functional variants in the cattle genome
Source: BMC Genomics. 2015 Jul 22;16(1):542. doi: 10.1186/s12864-015-1715-x (PMC4508970; doi:10.1186/s12864-015-1715-x)
Supplement: Additional file 13: Table S4. — Genotype counts per individual for sites classified as stop gain and stop-loss mutations (nonsense). [file 12864_2015_1715_MOESM13_ESM.xlsx]

## Sheet: Ark1
Animal ID	Class S ROH			Class M ROH			Class L ROH			Non-ROH
	"1/1"	0/1	0/0	"1/1"	0/1	0/0	"1/1"	0/1	0/0	"1/1"	0/1	0/0
HOLCANM000000363162	0	0	2	15	12	95	3	1	30	44	159	779
HOLDEUM000578194407	0	0	3	8	3	61	7	2	44	44	175	787
HOLDEUM000768076721	0	0	3	11	6	84	1	2	33	52	153	804
HOLDEUM001004438700	1	1	0	3	7	80	3	0	16	55	163	817
HOLDEUM001020475657	1	1	1	8	7	110	4	2	31	43	162	784
HOLDNKM000000018382	0	0	3	15	7	80	1	1	19	43	181	793
HOLDNKM000000232851	0	0	2	11	7	100	8	5	94	39	150	712
HOLDNKM000000238068	0	1	3	13	6	106	10	3	42	43	147	784
HOLDNKM000000238091	0	0	2	11	5	86	6	2	42	36	169	792
HOLDNKM000000240020	0	0	2	5	9	148	5	2	31	44	150	747
HOLDNKM000000241920	1	0	2	8	7	101	7	3	53	39	155	766
HOLDNKM000000241941	0	0	2	9	5	78	5	3	31	47	176	784
HOLDNKM000000244858	0	0	3	6	9	80	3	2	43	40	155	804
HOLDNKM000000248199	0	0	5	5	4	76	16	3	87	45	153	768
HOLDNKM000000248526	1	0	2	7	3	113	7	0	71	43	150	738
HOLDNKM000000248700	0	0	1	25	12	152	8	4	86	31	132	677
HOLFINM000000092980	0	0	2	14	10	112	6	1	59	45	149	752
HOLFRAM002989026154	0	0	6	10	7	83	2	1	10	48	171	799
HOLNLDM000227414505	0	0	6	5	3	81	3	1	35	43	171	797
HOLNLDM000776846536	0	0	1	11	4	68	9	7	55	53	154	772
HOLNLDM000780180664	1	0	2	1	2	16	2	0	18	50	190	856
HOLNLDM000817118723	0	0	2	7	3	90	0	2	31	45	146	723
HOLSWEM000000045683	0	0	5	13	5	99	3	5	35	44	150	782
HOLSWEM000000048202	1	0	1	8	6	100	6	4	61	48	148	765
HOLUSAM000001700553	0	0	0	8	3	105	6	2	26	51	172	785
HOLUSAM000001841366	0	0	2	12	5	84	1	4	29	51	146	821
HOLUSAM000001964484	1	0	6	7	12	84	1	0	21	45	177	779
HOLUSAM000001983348	0	0	2	9	4	70	6	1	34	41	170	814
HOLUSAM000002030882	0	0	4	14	8	136	0	3	58	41	152	716
HOLUSAM000002103297	1	2	2	11	7	83	2	0	6	34	181	830
HOLUSAM000060597003	0	0	0	9	2	88	10	3	60	50	161	751
HOLUSAM000129800008	0	0	6	9	5	89	3	0	34	54	155	785
JERCANM000000137656	2	0	3	12	9	92	11	4	93	47	160	720
JERDNKM000000045395	0	0	4	10	10	113	13	1	42	44	164	768
JERDNKM000000045516	0	0	0	11	3	121	4	3	60	41	178	741
JERDNKM000000047843	0	0	2	12	7	107	6	0	33	46	165	789
JERDNKM000000047944	0	1	1	7	8	120	13	3	68	41	161	747
JERDNKM000000048201	0	0	3	8	1	100	4	3	28	43	173	790
JERDNKM000000049357	0	0	0	16	9	154	8	3	51	40	152	728
JERDNKM000000049397	0	0	7	8	1	95	5	0	47	46	158	799
JERDNKM000000049431	0	0	6	14	4	121	8	2	36	37	150	793
JERDNKM000000049511	0	0	5	12	8	142	3	4	66	40	160	736
JERDNKM000000049522	0	0	5	15	7	145	7	4	70	50	162	707
JERDNKM000000049641	0	0	2	15	9	138	6	5	70	36	149	726
JERDNKM000000300003	1	0	1	8	7	101	4	3	42	38	149	794
JERDNKM000000300030	0	0	4	20	8	171	3	1	51	50	150	700
JERDNKM000000300567	0	0	6	8	3	111	1	0	18	47	168	808
JERDNKM000000300812	1	0	8	13	5	107	6	0	57	42	148	767
JERDNKM000000300825	0	0	5	12	4	108	3	2	46	43	146	794
JERDNKM000000301136	1	0	0	12	7	156	5	2	89	39	161	683
JERDNKM000000301191	2	0	2	9	11	108	7	4	41	40	165	777
JERDNKM000000301515	1	0	5	11	9	136	8	4	55	32	159	738
JERDNKM000000301592	0	0	4	11	6	99	2	0	43	51	157	789
JERDNKM000000301617	0	0	7	10	10	111	8	5	78	40	159	720
JERDNKM000000301928	0	1	3	12	7	133	14	5	110	46	137	678
JERDNKM000000302046	0	0	0	11	10	129	4	2	71	33	172	730
JERDNKM000000302098	0	0	1	13	11	132	7	2	50	38	144	756
JERDNKM000000302229	1	0	3	8	4	97	4	0	33	43	164	790
JERDNKM000000302379	0	0	2	12	5	112	4	2	43	46	172	766
RDCDNKM000000033385	1	0	3	7	3	100	4	1	20	38	176	794
RDCDNKM000000033737	0	1	3	8	4	63	2	1	29	45	148	839
RDCDNKM000000033902	0	1	5	3	3	47	8	3	47	49	177	804
RDCDNKM000000034052	0	0	2	6	8	86	3	2	45	50	156	774
RDCDNKM000000034105	1	1	3	2	8	85	5	2	46	53	173	756
RDCDNKM000000034190	0	0	11	8	5	82	8	2	40	56	134	798
RDCDNKM000000034680	1	0	3	6	5	53	2	0	11	44	177	834
RDCDNKM000000034878	1	0	1	0	4	63	0	0	2	52	197	838
RDCDNKM000000034974	0	0	3	2	8	75	0	1	0	48	175	828
RDCDNKM000000034979	0	0	1	6	4	69	1	1	7	42	164	854
RDCDNKM000000035099	0	0	6	2	3	32	0	1	0	47	171	864
RDCDNKM000000035373	0	0	0	3	2	22	0	0	0	56	187	895
RDCDNKM000000035452	0	1	1	1	5	53	0	0	0	42	183	862
RDCDNKM000000035533	0	0	1	4	3	15	0	0	0	41	153	910
RDCDNKM000000035594	0	0	1	3	6	91	0	0	10	45	174	803
RDCDNKM000000035739	0	0	2	4	11	57	0	0	0	43	171	846
RDCDNKM000000035780	0	0	1	7	5	57	1	3	32	42	171	824
RDCDNKM000000035798	0	0	5	4	3	34	2	2	35	38	176	844
RDCDNKM000000035876	1	1	6	5	2	75	0	0	0	39	188	833
RDCDNKM000000035901	3	0	3	4	7	61	5	2	55	45	162	782
RDCDNKM000000035932	0	0	1	6	2	70	2	0	10	39	191	807
RDCDNKM000000035957	0	0	2	11	13	83	0	0	20	46	143	826
RDCDNKM000000035965	0	1	2	3	9	74	3	4	15	43	166	813
RDCDNKM000000035975	1	0	3	3	7	48	0	0	3	52	162	848
RDCDNKM000000035999	0	0	3	1	0	29	0	0	0	33	195	876
RDCDNKM000000036094	0	0	2	5	4	105	0	0	4	46	173	794
RDCDNKM000000036099	0	0	4	9	11	67	0	1	9	44	159	838
RDCDNKM000000036200	0	0	2	5	9	60	3	0	14	48	168	837
RDCDNKM000000036324	0	0	4	4	4	58	0	1	2	44	165	862
RDCDNKM000000036412	0	1	4	7	6	66	1	2	18	55	158	829
old_RDCDNKM000000026858	1	0	2	8	5	94	9	3	50	63	183	760
old_RDCDNKM000000028440	0	0	1	18	8	132	12	5	114	51	159	677
old_RDCDNKM000000028703	1	0	3	13	9	102	7	3	65	50	182	744
old_RDCDNKM000000028756	1	0	8	6	5	113	9	0	58	55	173	742
old_RDCDNKM000000028904	0	1	2	10	13	83	10	2	86	37	177	769
old_RDCDNKM000000029181	1	2	9	13	7	109	5	3	42	61	176	758
old_RDCDNKM000000029644	1	1	5	14	4	141	7	2	61	50	169	711
old_RDCDNKM000000029647	0	1	7	16	9	93	8	0	41	49	192	773
old_RDCDNKM000000029679	0	0	3	11	2	96	11	5	54	50	160	805
old_RDCDNKM000000029852	0	0	4	7	9	80	10	1	46	52	157	812
old_RDCDNKM000000029924	1	0	6	14	8	103	8	2	45	48	185	765
old_RDCDNKM000000029977	2	0	7	11	5	85	7	1	64	51	188	761
old_RDCDNKM000000029983	0	0	1	17	6	141	6	6	65	53	179	709
old_RDCDNKM000000030084	0	0	8	12	3	122	13	2	75	52	164	723
old_RDCDNKM000000030366	1	0	8	15	6	87	12	4	70	63	91	680
