# Supplementary material for: Runs of homozygosity and distribution of functional variants in the cattle genome
Source: BMC Genomics. 2015 Jul 22;16(1):542. doi: 10.1186/s12864-015-1715-x (PMC4508970; doi:10.1186/s12864-015-1715-x)
Supplement: Additional file 14: Table S5. — Genotype counts per individual for sites classified as frame shift and in-frame mutations (loss of function). [file 12864_2015_1715_MOESM14_ESM.xlsx]

## Sheet: Ark1
Animal ID	Class S ROH			Class M ROH			Class L ROH			Non-ROH
	"1/1"	0/1	0/0	"1/1"	0/1	0/0	"1/1"	0/1	0/0	"1/1"	0/1	0/0
HOLCANM000000363162	2	0	6	71	19	258	25	5	81	506	324	1884
HOLDEUM000578194407	0	0	2	78	15	221	44	8	98	464	339	1908
HOLDEUM000768076721	3	1	5	87	17	271	26	4	71	473	302	1884
HOLDEUM001004438700	3	0	9	78	21	203	18	2	59	514	323	1967
HOLDEUM001020475657	0	2	9	71	14	248	24	7	70	528	344	1915
HOLDNKM000000018382	2	1	6	92	16	247	23	1	48	498	319	1892
HOLDNKM000000232851	1	1	6	93	18	244	117	13	257	423	280	1705
HOLDNKM000000238068	0	0	5	77	19	231	78	8	174	462	315	1874
HOLDNKM000000238091	4	0	9	88	15	256	30	6	100	513	326	1918
HOLDNKM000000240020	1	0	7	83	21	310	32	6	90	490	295	1817
HOLDNKM000000241920	1	0	9	84	18	245	60	8	148	431	313	1774
HOLDNKM000000241941	1	0	5	81	14	228	38	13	79	488	328	1940
HOLDNKM000000244858	4	0	6	89	7	241	39	4	122	468	325	1852
HOLDNKM000000248199	3	2	6	72	13	200	91	9	267	460	308	1810
HOLDNKM000000248526	1	0	2	89	14	310	82	5	203	452	279	1721
HOLDNKM000000248700	1	0	4	115	16	376	77	9	188	433	257	1630
HOLFINM000000092980	5	1	11	80	22	264	48	3	132	489	314	1870
HOLFRAM002989026154	0	0	2	84	14	234	19	3	48	477	320	1946
HOLNLDM000227414505	1	1	7	62	6	243	49	2	95	465	301	1868
HOLNLDM000776846536	2	2	3	57	12	225	93	7	175	450	307	1793
HOLNLDM000780180664	0	0	1	28	8	71	34	4	78	473	341	2070
HOLNLDM000817118723	1	1	10	80	12	237	36	3	102	449	262	1723
HOLSWEM000000045683	0	1	11	88	14	215	37	6	118	480	313	1871
HOLSWEM000000048202	4	1	6	87	18	283	50	2	111	471	339	1836
HOLUSAM000001700553	1	0	6	95	13	259	31	3	66	489	346	1929
HOLUSAM000001841366	0	0	1	83	9	260	19	0	45	521	338	2024
HOLUSAM000001964484	3	0	4	75	16	259	16	0	36	498	306	1969
HOLUSAM000001983348	0	0	3	66	11	219	42	4	87	491	326	1913
HOLUSAM000002030882	4	2	13	102	11	316	34	3	143	442	301	1719
HOLUSAM000002103297	1	0	11	101	14	304	10	1	24	502	349	1927
HOLUSAM000060597003	2	1	8	67	8	226	48	2	137	452	284	1823
HOLUSAM000129800008	1	0	5	107	16	244	47	3	97	447	291	1860
JERCANM000000137656	6	0	13	114	16	321	112	10	274	450	308	1851
JERDNKM000000045395	0	0	4	122	19	331	49	7	128	504	321	2027
JERDNKM000000045516	5	0	4	131	17	306	81	9	188	465	306	1920
JERDNKM000000047843	0	0	8	96	25	264	36	2	140	502	315	2047
JERDNKM000000047944	0	0	5	115	23	301	74	4	175	479	313	1977
JERDNKM000000048201	1	0	3	92	19	306	30	2	78	492	331	1981
JERDNKM000000049357	1	1	1	130	18	411	36	4	122	521	327	1846
JERDNKM000000049397	0	0	9	98	19	287	66	11	134	473	316	2045
JERDNKM000000049431	5	1	12	118	10	343	52	9	153	473	315	1996
JERDNKM000000049511	3	4	15	131	15	355	79	6	201	465	315	1897
JERDNKM000000049522	2	2	5	100	20	399	65	8	167	506	323	1873
JERDNKM000000049641	1	1	10	130	14	445	64	11	232	461	289	1800
JERDNKM000000300003	2	1	9	99	11	293	55	5	145	503	304	2089
JERDNKM000000300030	0	0	9	132	20	396	36	0	147	523	305	1867
JERDNKM000000300567	2	0	1	92	15	311	21	4	59	532	340	2067
JERDNKM000000300812	3	0	19	111	22	349	48	7	179	489	295	1913
JERDNKM000000300825	2	0	11	92	15	298	53	9	135	521	331	1996
JERDNKM000000301136	0	1	5	94	31	420	85	11	224	483	306	1807
JERDNKM000000301191	1	0	8	129	21	319	27	1	111	504	349	2021
JERDNKM000000301515	2	0	14	109	19	352	84	7	200	488	318	1937
JERDNKM000000301592	0	1	4	133	18	314	49	7	143	460	343	2025
JERDNKM000000301617	1	1	20	103	15	344	78	9	217	471	298	1898
JERDNKM000000301928	0	1	4	78	19	292	115	13	312	444	313	1810
JERDNKM000000302046	1	0	3	157	17	368	84	7	235	437	315	1884
JERDNKM000000302098	2	0	3	101	17	338	77	9	169	460	316	1941
JERDNKM000000302229	6	0	5	96	20	294	37	5	78	520	327	2117
JERDNKM000000302379	1	1	2	135	23	376	46	11	154	474	353	1889
RDCDNKM000000033385	0	2	15	88	25	282	36	4	66	501	284	1868
RDCDNKM000000033737	4	3	19	52	9	177	13	3	94	533	309	1989
RDCDNKM000000033902	2	2	13	64	10	179	31	6	115	490	323	1896
RDCDNKM000000034052	0	3	11	57	10	206	46	5	144	489	292	1881
RDCDNKM000000034105	0	0	11	68	11	260	43	4	105	501	335	1895
RDCDNKM000000034190	3	0	15	69	14	200	50	6	100	465	286	1938
RDCDNKM000000034680	0	1	8	44	11	172	9	3	27	518	333	2030
RDCDNKM000000034878	1	3	9	48	18	184	1	0	7	517	385	2094
RDCDNKM000000034974	1	4	13	53	12	191	2	0	12	535	347	1970
RDCDNKM000000034979	1	0	2	83	10	186	7	2	36	491	286	1986
RDCDNKM000000035099	3	1	6	45	11	130	1	1	5	458	357	2011
RDCDNKM000000035373	0	1	4	31	11	93	0	0	0	534	377	2195
RDCDNKM000000035452	4	1	5	49	20	169	0	0	3	549	355	2026
RDCDNKM000000035533	2	0	2	20	4	45	0	0	0	527	386	2085
RDCDNKM000000035594	1	1	5	71	18	227	4	2	20	512	354	1937
RDCDNKM000000035739	3	1	6	48	14	137	1	0	2	501	368	2008
RDCDNKM000000035780	0	0	12	54	8	206	28	5	64	500	309	2009
RDCDNKM000000035798	0	0	7	35	6	102	35	5	98	487	366	1984
RDCDNKM000000035876	2	2	18	63	17	188	7	0	8	541	341	2024
RDCDNKM000000035901	1	3	14	52	9	183	40	3	175	489	329	1834
RDCDNKM000000035932	0	0	3	55	10	189	21	0	46	466	336	1860
RDCDNKM000000035957	3	2	9	78	20	247	18	2	42	494	328	1940
RDCDNKM000000035965	1	2	9	71	18	183	29	3	73	481	336	1962
RDCDNKM000000035975	1	1	4	55	11	165	1	0	3	496	337	1950
RDCDNKM000000035999	1	0	2	47	8	97	0	0	2	501	391	2068
RDCDNKM000000036094	1	2	6	70	13	231	6	0	21	543	345	1914
RDCDNKM000000036099	4	1	20	73	18	186	16	3	31	507	315	1978
RDCDNKM000000036200	1	0	9	56	14	156	21	3	38	498	366	1997
RDCDNKM000000036324	0	0	5	47	11	127	8	1	12	497	355	2016
RDCDNKM000000036412	4	3	15	77	18	187	8	0	37	505	351	1941
old_RDCDNKM000000026858	3	4	11	103	29	255	108	12	161	687	559	1838
old_RDCDNKM000000028440	2	2	8	115	21	321	132	22	313	637	429	1729
old_RDCDNKM000000028703	2	0	5	112	25	328	115	13	254	654	481	1743
old_RDCDNKM000000028756	11	2	12	110	20	279	63	6	150	728	475	1916
old_RDCDNKM000000028904	10	0	7	91	16	259	96	10	224	708	514	1904
old_RDCDNKM000000029181	4	4	21	126	28	328	47	12	144	701	493	1908
old_RDCDNKM000000029644	3	7	11	136	36	382	79	9	174	691	458	1754
old_RDCDNKM000000029647	3	0	11	148	24	307	96	11	178	661	527	1861
old_RDCDNKM000000029679	2	4	15	124	22	283	107	9	217	652	495	1899
old_RDCDNKM000000029852	2	4	10	119	24	261	66	8	144	717	513	1938
old_RDCDNKM000000029924	2	8	8	120	31	266	91	9	174	696	517	1902
old_RDCDNKM000000029977	5	4	29	117	15	259	123	13	236	657	529	1796
old_RDCDNKM000000029983	2	1	4	115	31	396	104	16	219	689	478	1732
old_RDCDNKM000000030084	0	7	13	141	22	346	109	9	191	632	486	1822
old_RDCDNKM000000030366	5	2	9	123	11	262	83	5	222	516	228	1566
